# Supplementary material for: COVID-19 alters human microbiomes: a meta-analysis
Source: Front Cell Infect Microbiol. 2023 Aug 2;13:1211348. doi: 10.3389/fcimb.2023.1211348 (PMC10433767; doi:10.3389/fcimb.2023.1211348)
Supplement: Supplementary file 3 [file Table_2.xlsx]

## Sheet: Table S1
Bibliometric data				Experimental data								Processing parameters and data
NCBI/ENA Accession	Article title	Authors	DOI	Country	Region	Extraction Kit	Primers	# samples	Covid infected	Controls	Recovered	Trim Left	TruncLenF	Mean Original Reads	Mean Filtered Reads	Mean Final Reads	Mean.richness
ERP125546	Feasibility of using alternative swabs and storage solutions for paired SARS-CoV-2 detection and microbiome analysis in the hospital environment	Minich, JJ; Ali, F; Marotz, C; Belda-Ferre, P; Chiang, L; Shaffer, JP; Carpenter, CS; McDonald, D; Gilbert, J; Allard, SM; Allen, EE; Knight, R; Sweeney, DA; Swafford, AD	10.1186/s40168-020-00960-4	USA	nasal swab	MagMAX Microbiome Ultra kit	515-806	15	9	6		50	150	60545	59592	58308	32
PRJNA639286	Temporal association between human upper respiratory and gut bacterial microbiomes during the course of COVID-19 in adults	Xu, R; Lu, RF; Zhang, T; Wu, QF; Cai, WH; Han, XD; Wan, ZZ; Jin, X; Zhang, ZG; Zhang, CY	10.1038/s42003-021-01796-w	China	rectal swab	QIAMP	515-806	48	48			25	125	91971	91968	89891	146
PRJNA673585	Nasopharyngeal Microbial Communities of Patients Infected With SARS-CoV-2 That Developed COVID-19	Ventero, MP; Cuadrat, RRC; Vidal, I; Andrade, BGN; Molina-Pardines, C; Haro-Moreno, JM; Coutinho, FH; Merino, E; Regitano, LCA; Silveira, CB; Afli, H; Lopez-Perez, M; Rodriguez, JC	10.3389/fmicb.2021.637430	Spain	Nasopharyngeal swab	QIAMP	NA	74	56	18		50	150	83816	82439	80998	90
PRJNA678695	The gut microbiome of COVID-19 recovered patients returns to uninfected status in a minority-dominated United States cohort	Newsome, RC; Gauthier, J; Hernandez, MC; Abraham, GE; Robinson, TO; Williams, HB; Sloan, M; Owings, A; Laird, H; Christian, T; Pride, Y; Wilson, KJ; Hasan, M; Parker, A; Senitko, M; Glover, SC; Gharaibeh, RZ; Jobin, C	10.1080/19490976.2021.1926840	USA	feces	Qiagen AllPrep powerviral DNARNA kit	27-534	92	49	34	9	50	150	61482	61248	60016	147
PRJNA683617	Signatures of COVID-19 Severity and Immune Response in the Respiratory Tract Microbiome	Merenstein C, Liang G, Whiteside SA, Cobi?n-G?emes AG, Merlino MS, Taylor LJ, Glascock A, Bittinger K, Tanes C, Graham-Wooten J, Khatib LA, Fitzgerald AS, Reddy S, Baxter AE, Giles JR, Oldridge DA, Meyer NJ, Wherry EJ, McGinniss JE, Bushman FD, Collman RG	10.1128/mBio.01777-21	USA	Oropharyngeal swab, Endotracheal aspirate, Nasopharyngeal swab	MoBio Powersoil	27-338	570	497	73		50	150	173877	173526	158793	53
PRJNA683685	Gut Microbiota May Not Be Fully Restored in Recovered COVID-19 Patients After 3-Month Recovery	Tian, Y; Sun, KY; Meng, TQ; Ye, Z; Guo, SM; Li, ZM; Xiong, CL; Yin, Y; Li, HG; Zhou, LQ	10.3389/fnut.2021.638825	China	feces	EZNA soil DNA kit	338-806	14		7	7	50	150	54026	53919	51360	76
PRJNA684070	Altered oral and gut microbiota and its association with SARS-CoV-2 viral load in COVID-19 patients during hospitalization	Wu, YJ; Cheng, XM; Jiang, GM; Tang, HS; Ming, SQ; Tang, LT; Lu, JH; Guo, C; Shan, H; Huang, X	10.1038/s41522-021-00232-5	China	feces, throeat swab	QIAMP	338-806	295	101	75	119	50	150	76854	76138	74398	147
PRJNA704967	Nasopharyngeal Microbiota in SARS-CoV-2 Positive and Negative Patients	Engen, PA; Naqib, A; Jennings, C; Green, SJ; Landay, A; Keshavarzian, A; Voigt, RM	10.1186/s12575-021-00148-6	USA	Nasopharyngeal swab	NucleoMag Pathogen	515-806	19	9	10		50	150	28322	28203	27419	58
PRJNA714242	Distinct systemic and mucosal immune responses during acute SARS-CoV-2 infection	Smith, N; Goncalves, P; Charbit, B; Grzelak, L; Beretta, M; Planchais, C; Bruel, T; Rouilly, V; Bondet, V; Hadjadj, J; Yatim, N; Pere, H; Merkling, SH; Ghozlane, A; Kerneis, S; Rieux-Laucat, F; Terrier, B; Schwartz, O; Mouquet, H; Duffy, D; Di Santo, JP	10.1038/s41590-021-01028-7	France	Nasopharyngeal swab	NucleoSpin Genomic DNA kit	340-805	42	32	10		50	150	192271	188524	170160	54
PRJNA726992	Severe COVID-19 Is Associated With an Altered Upper Respiratory Tract Microbiome	Shilts MH; Rosas-Salazar C; Strickland BA; Kimura KS; Asad M; Sehanobish E; Freeman MH; Wessinger BC; Gupta V; Brown HM; Boone HH; Patel V; Barbi M; Bottalico D; O?Neill M; Akbar N; Rajagopala SV; Mallal S; Phillips E; Turner JH; Jerschow E; Das SR	10.3389/fcimb.2021.781968/full	USA	Nasal swab	DNEasy PowerSoil Kit	515-806	52	50	2		50	150	17437	17383	14418	49
PRJNA726994	Severe COVID-19 Is Associated With an Altered Upper Respiratory Tract Microbiome	Shilts MH; Rosas-Salazar C; Strickland BA; Kimura KS; Asad M; Sehanobish E; Freeman MH; Wessinger BC; Gupta V; Brown HM; Boone HH; Patel V; Barbi M; Bottalico D; O?Neill M; Akbar N; Rajagopala SV; Mallal S; Phillips E; Turner JH; Jerschow E; Das SR	10.3389/fcimb.2021.781968/full	USA	Nasopharyngeal swab	DNEasy PowerSoil Kit	515-806	28	28			50	150	93782	93621	87432	46
PRJNA754005	Nasopharyngeal microbiota as an early severity biomarker in COVID-19 hospitalised patients: A retrospective cohort study in a Mediterranean area	Ventero MP, Moreno-Perez O, Molina-Pardines C, Paytuv?-Gallart A, Boix V, Escribano I, Galan I, Gonz?lez-delaAleja P, L?pez-P?rez M, S?nchez-Mart?nez R, Merino E, Rodr?guez JC	10.1016/j.jinf.2021.12.030	Spain	Nasopharyngeal swab	QIAamp MiniElute Virus Spin Kit	V3-V4	177	177			50	150	135537	124608	106007	113
Note: studies are separated by NCBI project. One study appears twice.
